# Supplementary material for: Broad-spectrum Delta-BA.2 tandem-fused heterodimer mRNA vaccine delivered by lipopolyplex
Source: PLoS Pathog. 2024 Apr 1;20(4):e1012116. doi: 10.1371/journal.ppat.1012116 (PMC11008869; doi:10.1371/journal.ppat.1012116)
Supplement: S1 Table — The Delta and BA.1 in sample names indicate mice challenged with Delta and BA.1 live virus, respectively. The sham, low and high indicate vaccinated dosage of 0, 3 μg and 10 μg, respectively. Scores 0, 1, 2 and 3 indicate no, mild, medium and severe histopathological damage, respectively. (XLSX) [file ppat.1012116.s001.xlsx]

## Sheet: Sheet1
Samples	Types of histopathological damage
	Alveolar mural cells	Alveolar wall fibrosis	Alveolar inflammatory exudation	Alveolar fibrosis	Peribronchiolar inflammatory cells	Perivascular inflammatory cells	Coverage of damage (%)	Overall
Sham-Delta-1	1	0	0	0	1	1	80	2
Sham-Delta-2	1	0	0	0	1	1	60	2
Sham-Delta-3	0	0	0	0	0	0	50	1
Sham-Delta-4	2	0	0	0	1	1	40	2
Sham-Delta-5	1	0	0	0	1	1	30	1
Sham-Delta-6	0	0	0	0	0	0	60	1
Sham-BA.1-1	1	0	0	0	1	1	30	1
Sham-BA.1-2	0	0	0	0	0	0	15	1
Sham-BA.1-3	1	0	0	0	0	0	20	1
Sham-BA.1-4	1	0	0	0	1	1	50	2
Sham-BA.1-5	2	0	0	0	1	1	70	2
Sham-BA.1-6	2	0	0	0	1	1	70	3
Low-Delta-1	1	0	0	0	1	1	30	1
Low-Delta-2	1	0	0	0	1	1	70	2
Low-Delta-3	1	0	1	0	1	1	50	2
Low-Delta-4	1	0	0	0	1	1	15	1
Low-Delta-5	1	0	0	0	1	1	60	2
Low-Delta-6	1	0	0	0	0	0	20	1
Low-BA.1-1	1	0	0	0	1	1	40	1
Low-BA.1-2	1	0	0	0	0	1	30	1
Low-BA.1-3	1	0	0	0	1	1	30	1
Low-BA.1-4	1	0	0	0	0	0	30	1
Low-BA.1-5	1	0	0	0	1	1	50	2
Low-BA.1-6	1	0	0	0	1	1	50	1
High-Delta-1	1	0	0	0	1	1	40	1
High-Delta-2	1	0	0	0	1	1	70	2
High-Delta-3	1	0	0	0	1	1	20	1
High-Delta-4	1	0	0	0	0	0	30	1
High-Delta-5	1	0	0	0	1	1	30	1
High-Delta-6	2	0	0	0	0	0	60	1
High-BA.1-1	1	0	0	0	0	1	70	2
High-BA.1-2	1	0	0	0	1	1	5	1
High-BA.1-3	1	0	1	0	0	1	50	1
High-BA.1-4	1	0	0	0	0	0	10	1
High-BA.1-5	1	0	0	0	0	0	20	1
