# Supplementary material for: Broad-spectrum Delta-BA.2 tandem-fused heterodimer mRNA vaccine delivered by lipopolyplex
Source: PLoS Pathog. 2024 Apr 1;20(4):e1012116. doi: 10.1371/journal.ppat.1012116 (PMC11008869; doi:10.1371/journal.ppat.1012116)
Supplement: S2 Table — Scores 0, 1, 2 and 3 indicate no, mild, medium and severe histopathological damage, respectively. (UL: upper left; ML: middle left; LL: lower left; UR: upper right; MR: middle right; LR: lower right). (XLSX) [file ppat.1012116.s002.xlsx]

## Sheet: Sheet1
Samples		Types of histopathological damage (Sham Group)
		Alveolar mural cells	Alveolar wall fibrosis	Alveolar inflammatory exudation	Alveolar fibrosis	Peribronchiolar inflammatory cells	Perivascular inflammatory cells	Coverage of damage (%)	Overall
1	UR	3	3	2	3	2	0	75	3
	MR	2	3	2	3	2	0	55	3
	LR	3	3	2	2	1	1	55	3
	UL	2	2	1	2	1	0	45	2
	ML	1	1	1	1	1	0	40	2
	LL	2	3	1	3	1	0	55	3
2	UR	1	2	1	1	1	0	30	1
	MR	2	3	3	3	2	0	80	3
	LR	2	3	2	3	2	0	60	3
	UL	2	3	2	3	1	1	60	3
	ML	2	3	2	3	1	0	70	3
	LL	1	2	1	2	1	0	45	2
3	UR	3	3	2	3	2	1	70	3
	MR	2	3	2	3	1	0	60	3
	LR	2	2	1	2	1	0	45	2
	UL	1	2	1	2	1	0	40	2
	ML	3	3	2	3	3	1	60	3
	LL	2	3	1	3	1	0	55	3
4	UR	2	3	1	2	1	1	55	3
	MR	1	2	1	2	1	0	30	2
	LR	2	3	1	3	1	0	55	3
	UL	2	2	2	3	1	1	55	3
	ML	2	3	1	3	1	0	60	3
	LL	1	2	1	1	1	0	35	2
5	UR	2	2	2	2	1	0	45	3
	MR	1	2	1	2	1	0	40	2
	LR	2	3	2	3	2	1	65	3
	UL	1	2	1	2	1	0	40	3
	ML	1	2	1	2	1	0	30	3
	LL	2	3	2	3	2	1	55	2
6	UR	3	3	2	2	1	0	80	3
	MR	3	3	2	2	1	1	75	3
	LR	2	2	2	1	1	1	75	3
	UL	3	2	2	2	1	0	60	3
	ML	2	3	2	3	2	1	85	3
	LL	3	3	2	2	2	1	85	3
