# Supplementary material for: Broad-spectrum Delta-BA.2 tandem-fused heterodimer mRNA vaccine delivered by lipopolyplex
Source: PLoS Pathog. 2024 Apr 1;20(4):e1012116. doi: 10.1371/journal.ppat.1012116 (PMC11008869; doi:10.1371/journal.ppat.1012116)
Supplement: S3 Table — Scores 0, 1, 2 and 3 indicate no, mild, medium and severe histopathological damage, respectively. (UL: upper left; ML: middle left; LL: lower left; UR: upper right; MR: middle right; LR: lower right). (XLSX) [file ppat.1012116.s003.xlsx]

## Sheet: Sheet1
Samples		Types of histopathological damage (Low Dose Group)
		Alveolar mural cells	Alveolar wall fibrosis	Alveolar inflammatory exudation	Alveolar fibrosis	Peribronchiolar inflammatory cells	Perivascular inflammatory cells	Coverage of damage (%)	Overall
1	UR	1	1	1	2	1	0	30	1
	MR	1	2	1	2	1	0	45	1
	LR	1	2	1	1	1	0	25	1
	UL	1	2	1	2	1	0	30	1
	ML	1	2	1	2	1	0	35	1
	LL	1	1	1	1	1	0	10	1
2	UR	1	1	1	2	1	0	30	2
	MR	1	2	1	1	1	0	35	2
	LR	1	1	1	1	1	0	15	1
	UL	1	2	2	1	2	1	50	2
	ML	1	1	1	1	0	0	15	1
	LL	1	1	1	1	0	0	10	1
3	UR	2	2	2	2	1	1	50	2
	MR	1	1	1	2	1	0	30	1
	LR	2	2	1	2	1	0	40	1
	UL	1	1	1	2	1	0	30	1
	ML	2	2	1	2	1	0	40	1
	LL	1	1	1	1	1	0	20	1
4	UR	1	1	1	1	1	0	15	1
	MR	2	2	1	1	1	0	35	2
	LR	1	1	1	1	1	0	20	1
	UL	1	2	1	2	1	1	45	2
	ML	2	2	1	1	1	0	35	2
	LL	1	1	1	1	1	0	15	1
5	UR	2	2	1	2	1	0	45	2
	MR	1	1	1	1	1	0	15	1
	LR	1	1	1	1	1	0	20	1
	UL	2	2	1	2	1	0	45	1
	ML	1	2	2	1	1	1	50	2
	LL	2	2	1	2	1	1	50	2
6	UR	2	2	1	1	1	0	30	2
	MR	1	1	1	1	1	0	20	1
	LR	1	1	1	1	1	0	20	1
	UL	1	1	1	1	1	0	15	1
	ML	2	2	1	2	1	1	50	2
	LL	1	1	1	1	1	0	15	1
